# Supplementary material for: A 1RM Strengthening and Exercise Programme for the Treatment of Knee Osteoarthritis: A Quality-Improvement Study
Source: J Clin Med. 2023 Apr 27;12(9):3156. doi: 10.3390/jcm12093156 (PMC10179632; doi:10.3390/jcm12093156)
Supplement: Supplementary file 1 [file jcm-12-03156-s001.zip]

Archive with 5 entries (5 files):
- jcm-2301335-File S1.pdf
- jcm-2301335-File S2.pdf
- jcm-2301335-File S3.pdf
- jcm-2301335-File S4.pdf
- jcm-2301335-File S5.pdf
